# Supplementary material for: Association of Transcriptomic Signatures of Inflammatory Response with Viral Control after Dendritic Cell-Based Therapeutic Vaccination in HIV-1 Infected Individuals
Source: Vaccines (Basel). 2021 Jul 19;9(7):799. doi: 10.3390/vaccines9070799 (PMC8310264; doi:10.3390/vaccines9070799)
Supplement: Supplementary file 1 [file vaccines-09-00799-s001.zip]

Archive with 1 entries (1 files):
- vaccines-1259639-supplementary.pdf
